# Supplementary material for: Mesothelial Cells Exhibit Characteristics of Perivascular Cells in an In Vitro Angiogenesis Assay
Source: Cells. 2023 Oct 11;12(20):2436. doi: 10.3390/cells12202436 (PMC10605208; doi:10.3390/cells12202436)
Supplement: Supplementary file 1 [file cells-12-02436-s001.zip]

Archive with 1 entries (1 files):
- cells-2581165-supplementary.pdf
